# Supplementary material for: 2′-Fucosyllactose Attenuates Fusobacterium nucleatum Virulence and Modulates the Oral Microbiota
Source: Microorganisms. 2026 Jul 22;14(7):1603. doi: 10.3390/microorganisms14071603 (PMC13414073; doi:10.3390/microorganisms14071603)
Supplement: Supplementary file 1 [file microorganisms-14-01603-s001.zip]

Archive with 1 entries (1 files):
- microorganisms-4415305-supplementary.pdf
